# Supplementary material for: Glutamate Dehydrogenase Functions in Glutamic Acid Metabolism and Stress Resistance in Pyropia haitanensis
Source: Molecules. 2021 Nov 10;26(22):6793. doi: 10.3390/molecules26226793 (PMC8623670; doi:10.3390/molecules26226793)
Supplement: Supplementary file 1 [file molecules-26-06793-s001.zip]

Archive with 1 entries (1 files):
- molecules-1457082-supplementary.pdf
